# Supplementary material for: Deep Learning Approach for Species Identification of Forensically Important Sarcophagid flies (Diptera: Sarcophagidae) in China
Source: Insects. 2026 Apr 1;17(4):374. doi: 10.3390/insects17040374 (PMC13116862; doi:10.3390/insects17040374)
Supplement: Supplementary file 1 [file insects-17-00374-s001.zip]

Archive with 1 entries (1 files):
- insects-4196454-supplementary.pdf
